# Supplementary material for: Efficient Adsorption of Ammonia by Surface-Modified Activated Carbon Fiber Mesh
Source: Nanomaterials (Basel). 2023 Oct 28;13(21):2857. doi: 10.3390/nano13212857 (PMC10648919; doi:10.3390/nano13212857)
Supplement: Supplementary file 1 [file nanomaterials-13-02857-s001.zip]

Archive with 1 entries (1 files):
- nanomaterials-2653969-supplementary.pdf
